# Supplementary material for: Psychological Impact of COVID-19 in the Setting of Dentistry: A Review Article
Source: Int J Environ Res Public Health. 2022 Dec 4;19(23):16216. doi: 10.3390/ijerph192316216 (PMC9739953; doi:10.3390/ijerph192316216)
Supplement: Supplementary file 1 [file ijerph-19-16216-s001.zip]

Archive with 1 entries (1 files):
- ijerph-1997680-supplementary.pdf
